# Supplementary material for: Preoperative Advanced Lung Cancer Inflammation Index as a Potential Marker for Incidental Gallbladder Carcinoma: A Matched Case–Control Study
Source: Medicina (Kaunas). 2026 Jan 27;62(2):269. doi: 10.3390/medicina62020269 (PMC12942496; doi:10.3390/medicina62020269)
Supplement: Supplementary file 1 [file medicina-62-00269-s001.zip]

Archive with 1 entries (1 files):
- medicina-4101334-supplementary.pdf
